# Supplementary material for: The Effect of Sevoflurane Anesthesia on the Biomarkers of Neural Injury in the Prefrontal Cortex of Aged Marmosets
Source: Front Aging Neurosci. 2022 Jun 30;14:918640. doi: 10.3389/fnagi.2022.918640 (PMC9281875; doi:10.3389/fnagi.2022.918640)
Supplement: Supplementary Table 1 — The characteristics of the aged marmosets. [file Table_1.XLSX]

## Sheet: Sheet1
The characteristics of the aged marmosets
	Control group	Sevoflurane anesthesia group	P value
Age(years)	8.33±0.577	8.67±0.577	0.519
Sex(M/F)	2M,1F	2M,1F
Weight(g)	261.67±28.01	286±2.00	0.208
HR(bmp/min)	185.00±5.29	189.33±4.04	0.323
RR(r/min)	45.33±4.73	45.67±3.06	0.923
T(℃)	37.67±0.252	36.93±0.29	0.073
SPO2(%)	99.67±0.58	98.67±1.15	0.251
PH	7.44±0.09	7.57±0.10	0.165
PO2(mmHg)	300.33±189.48	263.67±22.94	0.756
PCO2(mmHg)	47.90±10.21	39.23±8.69	0.326
BEecf(mmHg)	8.67±11.02	13.33±4.04	0.529
HCO3-(mmHg)	32.90±9.70	35.43±3.65	0.694
TCO2(mmHg)	34.33±10.02	36.67±3.79	0.725
SO2	99.67±0.58	100.00±0	0.423
